# Supplementary material for: The effectiveness of internal control and innovation performance: An intermediary effect based on corporate social responsibility
Source: PLoS One. 2020 Jun 11;15(6):e0234506. doi: 10.1371/journal.pone.0234506 (PMC7289431; doi:10.1371/journal.pone.0234506)
Supplement: S1 Dataset — (ZIP) [file pone.0234506.s001.zip]

Archive with 7 entries (4 files):
- S1/
- S1/Main regress/
- S1/Main regress/Code.doc
- S1/Main regress/DataSet.dta
- S1/Robust test/
- S1/Robust test/Code(Robust test).doc
- S1/Robust test/Robust test.dta
